# Supplementary material for: Calorie Restriction Using High-Fat/Low-Carbohydrate Diet Suppresses Liver Fat Accumulation and Pancreatic Beta-Cell Dedifferentiation in Obese Diabetic Mice
Source: Nutrients. 2024 Mar 28;16(7):995. doi: 10.3390/nu16070995 (PMC11013071; doi:10.3390/nu16070995)
Supplement: Supplementary file 1 [file nutrients-16-00995-s001.zip]

Archive with 1 entries (1 files):
- nutrients-2853978-supplementary.pdf
